# Supplementary material for: Artificial Intelligence-Based Physical Therapy Interventions for Non-Specific Low Back Pain: A Systematic Review and Meta-Analysis of Randomised Controlled Trials
Source: J Clin Med. 2026 Jun 24;15(13):4920. doi: 10.3390/jcm15134920 (PMC13361525; doi:10.3390/jcm15134920)
Supplement: Supplementary file 1 [file jcm-15-04920-s001.zip]

Archive with 2 entries (2 files):
- jcm-4366700-Supplementary Materials S1 and S2.pdf
- jcm-4366700-Table S1. PRISMA 2020 Checklist.pdf
